# Supplementary material for: A Novel Peptide from VP1 of EV-D68 Exhibits Broad-Spectrum Antiviral Activity Against Human Enteroviruses
Source: Biomolecules. 2024 Oct 19;14(10):1331. doi: 10.3390/biom14101331 (PMC11506774; doi:10.3390/biom14101331)
Supplement: Supplementary file 1 [file biomolecules-14-01331-s001.zip]

Archive with 2 entries (2 files):
- biomolecules-3226456-Supplementary-File1.pdf
- biomolecules-3226456-Supplementary-update-done.pdf
